# Supplementary material for: Development of protocols for the first serial block-face scanning electron microscopy (SBF SEM) studies of bone tissue
Source: Bone. 2020 Feb;131:115107. doi: 10.1016/j.bone.2019.115107 (PMC6961117; doi:10.1016/j.bone.2019.115107)
Supplement: Supplementary file 1 [file mmc1.xlsx]

## Sheet: Calculations
			Green = editable cells
			Yellow = Key figures						Intermediate calculations
									Constants
			Value			Note:			Electrons per coulomb	6.241e+18
			Common units	SI units (if required)		This calculator does not offer insights into the effects of thermal transport, nor whether the interactions have enough energy to break bonds. This is scope for future work			Coloumbs per electron	1.60231e-19
	User adjustable parameters	Dwell time (µs)	2	2e-06
		Field of view (µm)	20	2e-05
		Accelerating voltage (kV)	3	3000					Distance below surface (n cuts)	Depth (nm)	Cumulative energy at this cut (eV) (per primary electron)	Energy in this slice (eV) (per primary electron)	energy (eV) per pixel	energy (eV) per nm3	Joules per nm3	kJ per m3
		Probe current (nA)	100	1e-07
		Frame width (pixels)	2048	2048
		Slice thickness (nm)	20	2e-08					0	0	0
									1	20	1127.21	1127.21	14753.3	737.664	1.18196e-16	1.18196e+08
	Calculated parameters	Frame time (s)	8.38861						2	40	2198.12	1070.91	14016.4	700.822	1.12293e-16	1.12293e+08
		Pixel size (nm)	9.76562	9.76563e-09					3	60	2777.07	578.951	7577.5	378.875	6.07074e-17	6.07074e+07
		Electrons per second in probe	624100000						4	80	2966.73	189.659	2482.31	124.116	1.98871e-17	1.98871e+07
		Electrons per pixel	1248.2						5	100	2998.44	31.7129	415.069	20.7535	3.32534e-18	3.32534e+06
		Pixel area (nm2)	95.3674	9.53674e-17					6	120	3000	1.55675	20.3753	1.01876	1.63237e-19	163237
		Dose = Electrons per nm2	13.0883	1.30883e-08					7	140	3000	0	0	0	0	0
		Energy entering surface (mJ/mm2)	6.2824	0.0062824					8	160	3000	0	0	0	0	0
		Fraction of energy deposited within next slice	0.375736						9	180	3000	0	0	0	0	0
		Number of cuts until dose at cutting plane stabilises (>95% max)	2						10	200	3000	0	0	0	0	0
		Power density for continuous imaging (mW/mm2)	0.341646	0.000341646					11	220	3000	0	0	0	0	0
									12	240	3000	0	0	0	0	0
									13	260	3000	0	0	0	0	0
									14	280	3000	0	0	0	0	0
									15	300	3000	0	0	0	0	0
									16	320	3000	0	0	0	0	0
									17	340	3000	0	0	0	0	0
									18	360	3000	0	0	0	0	0
									19	380	3000	0	0	0	0	0
									20	400	3000	0	0	0	0	0
									21	420	3000	0	0	0	0	0
									22	440	3000	0	0	0	0	0
									23	460	3000	0	0	0	0	0
									24	480	3000	0	0	0	0	0
									25	480	3000	0	0	0	0	0
									26	480	3000	0	0	0	0	0
									27	480	3000	0	0	0	0	0
									28	480	3000	0	0	0	0	0
									29	480	3000	0	0	0	0	0
									30	480	3000	0	0	0	0	0
									31	480	3000	0	0	0	0	0
									32	480	3000	0	0	0	0	0
									33	480	3000	0	0	0	0	0
									34	480	3000	0	0	0	0	0
									35	480	3000	0	0	0	0	0
									36	480	3000	0	0	0	0	0
									37	480	3000	0	0	0	0	0
									38	480	3000	0	0	0	0	0
									39	480	3000	0	0	0	0	0
									40	480	3000	0	0	0	0	0
									41	480	3000	0	0	0	0	0
									42	480	3000	0	0	0	0	0
									43	480	3000	0	0	0	0	0
									44	480	3000	0	0	0	0	0
									45	480	3000	0	0	0	0	0
									46	480	3000	0	0	0	0	0
									47	480	3000	0	0	0	0	0
									48	480	3000	0	0	0	0	0
									49	480	3000	0	0	0	0	0
									50	480	3000	0	0	0	0	0

## Sheet: Relationships
			2		2
	Variable (X)	Energy deposited into sample per unit area	factor change by doubling X	Energy deposited into sample per unit volume	factor change by doubling X
	Dwell time	X	2	X	2
	FOV	1/X^2	0.25	1/X^2	0.25
	HT	X	2
	Probe current	X	2	X	2
	frame size (pixels)	X^2	4	X^2	4
	Cut thickness
	aperture	X^2	4	X^2	4
	Vacuum
	spot size	The relationship depends on SEM manufacturer. It is more reliable to measure probe current instead
	Notes:
	Vacuum: Attenuation at different pressures will have to be derived experimentally (using 3view or SEM) and measuring contrast, or numerically (use casino software)

## Sheet: Cumulative energy v Depth
		Casino simulation data - Cumulative energy (eV) deposited at depth, per primary electron
			Depth (nm)
			0	0.25	0.5	0.75	1	1.25	1.5	1.75	2	2.25	2.5	2.75	3	3.25	3.5	3.75	4	4.25	4.5	4.75	5	5.25	5.5	5.75	6	6.25	6.5	6.75	7	7.25	7.5	7.75	8	8.25	8.5	8.75	9	9.25	9.5	9.75	10	10.25	10.5	10.75	11	11.25	11.5
	Accelerating voltage (kV)	0.1	0	10.0512	30.1287	56.7734	100	100	100	100	100	100	100	100	100	100	100	100	100	100	100	100	100	100	100	100	100	100	100	100	100	100	100	100	100	100	100	100	100	100	100	100	100	100	100	100	100	100	100
		0.15	0	8.42782	24.0989	44.2022	66.3531	88.7398	110.004	130.133	150	150	150	150	150	150	150	150	150	150	150	150	150	150	150	150	150	150	150	150	150	150	150	150	150	150	150	150	150	150	150	150	150	150	150	150	150	150	150
		0.2	0	7.82433	21.6418	39.5408	59.9997	81.6125	103.315	124.132	143.423	160.587	175.27	187.324	196.001	200	200	200	200	200	200	200	200	200	200	200	200	200	200	200	200	200	200	200	200	200	200	200	200	200	200	200	200	200	200	200	200	200	200
		0.25	0	7.55997	20.3036	36.8212	55.8614	76.5129	97.8685	119.276	140.132	159.977	178.442	194.976	209.609	222.021	232.186	240.042	245.626	248.582	249.436	250	250	250	250	250	250	250	250	250	250	250	250	250	250	250	250	250	250	250	250	250	250	250	250	250	250	250	250
		0.3	0	7.53421	19.6609	35.2072	53.168	72.9322	93.6543	114.797	135.889	156.62	176.599	195.478	213.245	229.508	244.208	257.195	268.315	277.63	285.232	291.143	295.361	298.027	299.286	299.737	299.876	300	300	300	300	300	300	300	300	300	300	300	300	300	300	300	300	300	300	300	300	300	300
		0.35	0	7.52057	19.233	34.2269	51.4757	70.3866	90.4401	111.101	132.07	152.95	173.564	193.565	212.79	231.079	248.191	264.155	278.823	292.024	303.844	314.202	323.09	330.519	336.606	341.326	344.85	347.339	348.815	349.526	349.826	349.929	349.962	350	350	350	350	350	350	350	350	350	350	350	350	350	350	350	350
		0.4	0	7.57813	19.0754	33.5134	50.2316	68.6104	88.0916	108.414	129.122	149.908	170.541	190.865	210.833	230.191	248.746	266.503	283.069	298.783	313.274	326.632	338.785	349.805	359.585	368.115	375.544	381.766	386.85	390.993	394.181	396.529	398.121	399.094	399.628	399.869	399.945	399.975	399.986	399.993	400	400	400	400	400	400	400	400	400
		0.45	0	7.7284	19.1224	33.2909	49.6757	67.6861	86.8401	106.849	127.37	148.084	168.968	189.544	209.851	229.643	248.957	267.69	285.593	302.638	318.817	334.103	348.475	361.83	374.245	385.478	395.814	405.022	413.342	420.601	426.862	432.233	436.698	440.353	443.293	445.638	447.338	448.494	449.251	449.664	449.854	449.943	449.974	449.987	449.994	449.996	449.999	449.999	450
		0.5	0	7.81474	19.0657	33.0328	49.0929	66.757	85.6472	105.34	125.503	146.131	166.87	187.612	208.142	228.449	248.203	267.506	286.231	304.219	321.556	338.283	354.223	369.248	383.386	396.73	409.237	420.77	431.474	441.201	450.128	458.133	465.358	471.706	477.268	482.126	486.301	489.695	492.495	494.71	496.461	497.743	498.649	499.28	499.661	499.841	499.931	499.977	499.989
		0.55	0	8.0011	19.3166	33.168	49.0416	66.4532	85.0264	104.434	124.495	144.852	165.566	186.328	206.958	227.461	247.679	267.501	286.858	305.659	323.951	341.583	358.645	374.931	390.534	405.41	419.382	432.632	445.067	456.787	467.717	477.874	487.101	495.639	503.373	510.419	516.736	522.394	527.356	531.697	535.447	538.642	541.325	543.572	545.396	546.799	547.885	548.664	549.218
		0.6	0	7.98965	19.1709	32.7531	48.3436	65.471	83.772	102.932	122.776	142.933	163.446	184.171	204.963	225.513	245.905	265.875	285.695	305.067	323.906	342.328	360.331	377.677	394.446	410.478	425.885	440.641	454.609	467.908	480.375	492.226	503.311	513.747	523.433	532.458	540.702	548.302	555.307	561.614	567.298	572.408	577.081	581.12	584.71	587.78	590.375	592.596	594.447
		0.65	0	8.00024	19.1129	32.6214	48.1007	64.9751	83.068	102.07	121.609	141.698	162.16	182.931	203.641	224.408	245.039	265.457	285.718	305.508	324.964	343.84	362.36	380.442	397.92	414.903	431.322	447.047	462.224	476.684	490.46	503.59	516.126	528.102	539.384	549.985	559.966	569.322	578.048	586.155	593.586	600.427	606.633	612.395	617.611	622.412	626.682	630.395	633.739
		0.7	0	8.11624	19.0923	32.3558	47.5216	64.1273	82.0569	100.775	120.273	140.195	160.504	181.072	201.83	222.669	243.265	263.736	284.031	304.016	323.825	343.33	362.36	381.038	399.148	416.735	433.958	450.556	466.764	482.287	497.325	511.699	525.41	538.651	551.141	563.085	574.465	585.207	595.332	604.935	614.03	622.499	630.36	637.731	644.523	650.783	656.658	662.008	666.893
		0.75	0	8.05748	18.9576	32.236	47.1928	63.6492	81.3695	99.9806	119.135	138.976	159.105	179.735	200.38	221.046	241.94	262.611	283.094	303.295	323.337	343.215	362.607	381.667	400.427	418.659	436.424	453.847	470.867	487.304	503.202	518.591	533.439	547.678	561.488	574.714	587.298	599.391	610.85	621.806	632.151	642.004	651.327	660.012	668.281	675.957	683.269	689.97	696.234
		0.8	0	8.18689	18.9972	31.9764	46.6725	62.882	80.2197	98.5988	117.638	137.243	157.407	177.862	198.446	219.162	239.934	260.716	281.257	301.915	322.137	342.296	362.074	381.625	400.708	419.369	437.607	455.518	473.037	489.982	506.516	522.69	538.396	553.735	568.429	582.596	596.242	609.318	621.871	633.893	645.405	656.483	666.992	676.914	686.448	695.496	704.13	712.202	719.816
		0.85	0	8.15812	18.9293	31.7595	46.3677	62.4032	79.6461	97.8153	116.826	136.39	156.273	176.494	196.869	217.427	238.068	258.767	279.526	300.068	320.711	340.966	361.083	380.808	400.14	419.425	438.372	457.091	475.119	492.966	510.38	527.165	543.481	559.588	575.149	590.249	604.783	618.821	632.393	645.426	658.023	670.138	681.747	692.725	703.22	713.279	723.004	732.331	741.137
		0.9	0	8.08584	18.7095	31.4354	45.7604	61.4213	78.3133	96.0878	114.557	133.557	153.071	172.989	193.229	213.645	234.141	254.841	275.576	296.079	316.708	337.081	357.46	377.559	397.054	416.603	435.76	454.76	473.33	491.475	509.328	526.886	543.953	560.632	576.814	592.565	607.758	622.629	637.087	651.062	664.551	677.807	690.591	702.875	714.612	725.908	736.932	747.491	757.511
		0.95	0	8.06483	18.6525	31.2086	45.3833	60.8898	77.4935	95.1253	113.412	132.385	151.795	171.712	192.025	212.303	232.877	253.307	274.026	294.579	315.05	335.534	355.902	376.041	396.071	415.735	435.261	454.574	473.337	491.888	510.316	528.278	546.006	563.342	580.26	596.617	612.714	628.34	643.725	658.575	673.041	686.99	700.626	713.685	726.375	738.729	750.612	761.926	772.802
		1	0	8.16691	18.6828	31.102	45.1637	60.6279	77.1233	94.608	112.694	131.42	150.679	170.236	190.192	210.492	230.882	251.256	271.816	292.44	313.172	333.9	354.371	374.742	394.908	414.944	434.519	453.951	473.148	491.982	510.702	529.177	547.19	564.912	582.213	599.196	615.744	631.942	647.873	663.297	678.391	693.182	707.638	721.598	735.201	748.308	761.036	773.463	785.225
		1.05	0	8.0361	18.3284	30.5268	44.4132	59.4607	75.6299	92.5474	110.401	128.828	147.831	167.134	186.751	206.625	226.766	246.997	267.322	287.472	307.97	328.234	348.654	368.952	389.156	409.058	428.755	448.324	467.744	487.062	505.934	524.742	543.208	561.532	579.438	597.029	614.381	631.21	647.64	663.762	679.588	694.958	709.911	724.721	739.103	753.043	766.551	779.764	792.643
		1.1	0	7.95832	18.2099	30.1831	43.7612	58.4907	74.3427	91.2008	108.777	127.057	145.719	164.693	184.08	203.778	223.752	243.975	264.169	284.614	305.035	325.414	345.976	366.221	386.512	406.623	426.683	446.705	466.383	485.86	505.053	524.185	542.906	561.31	579.579	597.582	615.095	632.218	649.079	665.822	682.232	698.432	714.134	729.59	744.664	759.374	773.694	787.641	801.166
		1.15	0	7.85459	17.9042	29.7442	43.0362	57.5003	73.0317	89.5399	106.631	124.522	142.98	161.904	181.162	200.645	220.324	240.292	260.291	280.525	300.77	321.045	341.416	361.614	381.793	401.901	422.022	441.96	461.66	481.161	500.515	519.815	538.9	557.681	575.998	594.127	611.985	629.726	647.21	664.536	681.416	697.992	714.117	730.09	745.632	760.928	776.085	790.52	804.815
		1.2	0	7.84597	17.885	29.5279	42.5909	56.8889	72.2476	88.5861	105.6	123.342	141.618	160.352	179.515	198.964	218.74	238.613	258.653	278.747	298.93	319.248	339.569	359.825	379.843	399.892	419.975	439.749	459.461	479.002	498.421	517.658	536.933	555.8	574.657	593.27	611.765	629.834	647.684	665.195	682.677	699.7	716.405	732.87	749.041	765.175	780.575	795.754	810.512
		1.25	0	7.60581	17.4078	28.9588	41.8453	55.9624	71.1997	87.1523	103.784	121.133	138.98	157.349	176.045	195.057	214.435	234.045	253.803	273.924	293.812	313.977	333.866	354.133	374.39	394.529	414.386	434.391	454.358	474.243	493.779	513.254	532.707	551.976	571.038	589.812	608.285	626.728	644.983	662.788	680.409	697.826	714.948	731.778	748.297	764.561	780.352	796.192	811.65
		1.3	0	7.84458	17.4975	28.8851	41.6782	55.5148	70.416	86.1719	102.633	119.736	137.274	155.42	174.026	192.862	211.873	231.326	250.836	270.693	290.542	310.532	330.279	350.337	370.286	390.264	410.19	430.14	449.951	469.822	489.574	508.994	528.287	547.486	566.543	585.234	603.857	622.261	640.644	658.676	676.608	694.163	711.537	728.663	745.617	762.295	778.604	794.812	810.681
		1.35	0	7.55988	17.0208	28.163	40.6362	54.2965	69.0534	84.4038	100.615	117.498	135.02	152.737	170.981	189.715	208.759	227.881	247.241	266.687	286.378	306.047	325.799	345.486	365.562	385.297	405.141	425.013	444.893	464.516	484.153	503.631	523.068	542.429	561.57	580.735	599.763	618.515	637.213	655.591	673.707	691.71	709.617	727.29	744.468	761.516	778.411	794.962	811.169
		1.4	0	7.46446	16.8877	27.8323	40.1285	53.5939	68.0346	83.4604	99.4632	116.216	133.464	151.213	169.421	187.688	206.382	225.452	244.837	264.253	283.765	303.309	323.168	343.012	362.879	382.683	402.4	422.263	441.929	461.598	481.072	500.694	520.369	539.812	559.257	578.366	597.33	616.28	634.886	653.429	671.711	689.727	707.608	725.285	742.776	760.133	777.25	794.058	810.821
		1.45	0	7.39297	16.681	27.575	39.7519	52.9126	67.1361	82.3435	98.2627	114.556	131.454	148.837	166.611	184.726	203.32	221.989	241.01	259.869	278.979	298.387	317.955	337.418	356.997	376.588	396.39	416.067	435.739	455.543	475.294	494.657	513.712	533.036	552.343	571.433	590.499	609.517	628.201	646.778	665.394	683.604	701.73	719.602	737.318	754.91	772.202	789.657	806.752
		1.5	0	7.31428	16.5205	27.1669	39.0637	51.9679	65.9039	80.6524	96.0681	112.122	128.656	145.514	163.05	180.83	198.814	217.049	235.655	254.413	273.336	292.394	311.71	330.949	350.371	369.85	389.204	408.722	428.318	447.638	467.088	486.324	505.84	525.19	544.507	563.674	582.702	601.767	620.6	639.411	657.997	676.476	694.864	712.968	731.125	749.182	766.854	784.395	801.708
		1.55	0	7.37288	16.3806	26.9361	38.5429	51.4581	65.0882	79.5704	94.8675	110.794	126.858	143.655	160.962	178.507	196.162	214.199	232.645	251.388	270.085	289.121	308.039	326.967	346.198	365.475	384.967	404.201	423.643	442.953	462.194	481.674	500.925	520.157	539.205	558.142	577.309	596.294	615.207	633.993	652.552	671.099	689.413	707.635	725.645	743.721	761.427	778.966	796.414
		1.6	0	7.18241	16.1957	26.3913	37.9849	50.7886	64.2553	78.5082	93.5925	109.195	125.354	142.12	159.307	176.86	194.74	212.613	230.854	249.456	268.09	286.885	305.975	324.854	344.037	363.156	382.359	401.593	420.876	440.264	459.837	479.372	498.674	517.748	536.825	555.988	575.201	594.046	612.974	631.633	650.337	668.862	687.262	705.745	724.252	742.186	759.895	777.747	795.224
		1.65	0	7.06189	15.8281	26.0207	37.2803	49.6835	62.9176	76.887	91.6396	107.018	123.034	139.293	155.924	172.921	190.332	207.825	225.906	244.025	262.368	280.918	299.763	318.685	337.574	356.677	375.737	394.855	414.014	433.269	452.439	471.561	490.707	509.628	528.57	547.491	566.251	585.047	603.961	622.605	641.3	659.884	678.365	696.708	715.027	733.058	751.025	768.72	786.376
		1.7	0	7.15783	15.7366	25.731	36.9046	49.1052	62.0528	75.865	90.2463	105.232	120.876	136.893	153.148	169.93	187.085	204.729	222.358	240.121	258.309	276.539	295.011	313.656	332.39	351.079	370.005	388.977	407.947	427.133	446.113	465.092	484.053	503.03	522.214	541.406	560.484	579.595	598.541	617.362	636.061	654.941	673.475	692.133	710.468	728.906	747.051	765.214	783.215
		1.75	0	7.10505	15.5905	25.4906	36.5826	48.3925	61.2266	74.869	89.0308	104.047	119.526	135.463	151.841	168.637	185.557	202.89	220.361	238.167	256.095	274.229	292.517	311.012	329.343	348.012	366.467	385.108	403.87	422.722	441.499	460.382	479.206	498.178	517.136	536.114	555.188	574.069	592.961	611.617	630.22	648.653	667.221	685.63	703.962	722.066	739.972	758.243	776.251
		1.8	0	6.89358	15.2865	25.0174	35.9096	47.715	60.1295	73.39	87.3006	101.804	116.867	132.278	148.327	164.854	181.513	198.42	215.561	233.073	250.724	268.683	286.598	304.91	323.139	341.598	360.089	378.713	397.426	416.17	435.074	453.745	472.485	491.341	510.455	529.348	548.022	566.929	585.712	604.43	623.263	641.861	660.314	678.781	696.985	715.282	733.482	751.638	769.737
		1.85	0	6.88371	15.2983	24.9322	35.6598	47.2366	59.6702	72.7171	86.277	100.569	115.436	130.63	146.293	162.553	179.042	195.703	212.633	229.518	246.913	264.496	282.232	299.86	317.779	335.862	354.094	372.442	390.893	409.339	427.753	446.462	465.112	483.646	502.345	520.978	539.627	558.103	576.586	595.196	613.742	632.289	650.875	669.399	687.599	705.795	724.099	742.231	760.267
		1.9	0	6.8449	15.1685	24.6242	35.0648	46.6228	58.7991	71.7159	85.3259	99.5011	114.311	129.418	145.18	161.271	177.338	194.091	210.937	228.272	245.427	262.871	280.364	298.084	315.768	333.697	351.942	370.048	388.267	406.536	424.932	443.495	462.18	480.853	499.438	517.747	536.217	554.759	573.206	591.943	610.436	628.914	647.456	665.688	684.063	702.246	720.273	738.264	756.314
		1.95	0	6.78264	14.9535	24.3004	34.6257	45.7956	57.8129	70.58	84.2357	98.1544	112.696	127.733	143.32	159	174.982	191.476	208.133	224.979	242.145	259.49	277	294.39	311.995	329.713	347.69	365.743	383.83	401.998	420.182	438.56	456.851	475.347	493.553	512.102	530.733	549.309	567.794	586.338	604.695	623.193	641.393	659.632	677.672	695.718	713.743	731.682	749.742
		2	0	6.6933	14.7768	24.0729	34.2513	45.3843	57.4007	70.0276	83.3605	97.1746	111.611	126.288	141.53	157.107	173.11	189.383	205.884	222.402	239.261	256.29	273.5	290.829	308.475	326.184	343.743	361.414	379.424	397.3	415.586	433.636	451.574	469.854	488.018	506.259	524.559	542.963	561.166	579.494	597.873	616.287	634.606	652.856	671.159	689.29	707.517	725.674	743.554
		2.05	0	6.67678	14.7344	23.8143	33.9836	44.9696	56.8491	69.4953	82.4201	95.9722	109.885	124.582	139.587	154.872	170.478	186.595	202.72	219.073	235.572	252.116	269.061	286.031	303.238	320.705	338.096	355.669	373.304	390.982	408.806	426.626	444.508	462.426	480.616	498.73	516.756	534.947	553.078	571.092	589.23	607.43	625.582	643.749	662.058	680.345	698.584	716.821	734.957
		2.1	0	6.3699	14.0668	23.0146	32.9306	43.7098	55.1052	67.3112	80.0789	93.3277	107.042	121.174	135.673	150.625	166.1	181.692	197.544	213.805	230.159	246.552	263.286	280.052	297.067	313.917	331.002	348.412	365.505	382.722	400.251	418.054	435.794	453.68	471.614	489.419	507.633	525.685	543.632	561.583	579.709	597.811	615.982	634.02	652.093	670.001	688.211	706.161	724.293
		2.15	0	6.35075	14.1198	22.8648	32.7423	43.2116	54.5846	66.673	79.3196	92.6381	106.192	120.281	134.691	149.416	164.36	179.672	195.254	211.092	227.044	243.289	259.805	276.356	293.326	310.316	327.268	344.39	361.466	378.823	396.284	413.544	430.926	448.74	466.374	483.994	501.644	519.56	537.18	555.023	572.992	590.801	608.592	626.359	644.22	662.033	679.958	697.809	715.703
		2.2	0	6.31054	13.8819	22.6051	32.175	42.7306	53.8826	65.8291	78.2541	91.0666	104.416	118.145	132.423	146.859	161.683	176.909	192.247	207.963	223.915	239.964	256.327	272.752	289.408	306.035	323.081	340.104	357.22	374.587	391.853	409.217	426.481	443.936	461.423	478.881	496.394	513.97	531.637	549.298	567.049	584.656	602.283	619.871	637.516	655.165	672.9	690.507	708.199
		2.25	0	6.36332	13.9865	22.3516	31.9159	42.1557	53.1375	64.8509	77.2244	89.9623	103.155	116.841	130.889	145.298	160.136	175.146	190.37	206.019	221.721	237.793	254.107	270.396	286.932	303.581	320.366	337.147	354.059	371.252	388.461	405.798	422.999	440.203	457.634	475.076	492.652	510.351	528.165	545.947	563.666	581.481	599.003	616.617	634.426	652.373	669.87	687.57	705.269
		2.3	0	6.14948	13.565	21.823	31.0539	41.0429	51.6382	63.1605	75.2057	87.8032	100.793	114.498	128.292	142.437	156.959	171.632	186.56	201.804	217.1	232.666	248.494	264.426	280.789	297.172	313.583	330.201	346.835	363.498	380.503	397.381	414.316	431.437	448.696	465.923	483.19	500.481	517.781	535.283	552.887	570.1	587.75	605.479	623.037	640.651	658.157	675.923	693.317
		2.35	0	6.15021	13.3928	21.6648	30.8901	40.922	51.5139	62.9384	74.7289	87.0677	99.6354	112.887	126.383	140.229	154.294	168.992	183.692	198.477	213.855	229.355	244.896	260.736	276.584	292.693	309.097	325.568	342.235	358.853	375.469	392.108	408.876	425.808	443.007	459.878	477.207	494.171	511.571	529.011	546.368	563.621	580.827	598.082	615.307	632.647	650.006	667.35	684.867
		2.4	0	6.09859	13.1693	21.4877	30.6249	40.5559	51.0873	62.4239	74.0568	86.3382	99.1015	112.062	125.523	139.115	153.118	167.378	181.793	196.657	211.802	227.096	242.624	258.148	273.943	289.924	305.917	322.269	338.475	354.71	371.274	387.827	404.494	421.367	438.378	455.527	472.717	489.786	507.068	524.268	541.491	558.799	575.875	593.343	610.754	628.28	645.532	663.055	680.686
		2.45	0	5.95613	12.9992	21.1306	30.0374	39.7453	50.161	61.1842	72.4775	84.5534	96.944	109.898	123.208	136.689	150.767	165.008	179.304	193.725	208.485	223.525	238.659	254.023	269.403	285.039	300.617	316.484	332.405	348.589	364.874	381.23	397.575	414.186	430.751	447.578	464.412	481.407	498.326	515.619	532.8	549.752	566.933	584.195	601.191	618.504	635.523	652.714	669.928
		2.5	0	5.96587	12.9926	20.966	29.8186	39.5156	49.6855	60.5215	71.8849	83.8203	96.1107	108.845	121.963	135.418	149.013	162.941	177.136	191.637	206.234	221.011	236.272	251.719	266.972	282.522	298.159	314.065	329.98	346.005	362.123	378.113	394.455	410.774	427.283	443.816	460.16	476.781	493.41	510.148	526.782	543.536	560.468	577.631	594.484	611.564	628.797	645.869	662.932
		2.55	0	5.88376	12.9421	20.8772	29.6524	39.3088	49.504	60.2781	71.6793	83.464	95.6673	108.247	121.202	134.637	148.261	162.069	176.031	190.484	204.926	219.621	234.622	249.856	264.932	280.24	295.744	311.173	326.916	342.969	358.898	375.092	391.354	407.8	424.121	440.444	456.924	473.428	489.61	506.267	522.829	539.524	556.174	572.803	589.613	606.511	622.999	639.706	656.732
		2.6	0	5.77234	12.6789	20.4477	28.8916	38.1415	48.1579	58.6636	69.5468	81.1577	93.1261	105.511	118.265	131.289	144.719	158.406	172.148	186.208	200.572	215.098	230.16	244.955	260.101	275.362	291.034	306.678	322.463	338.448	354.42	370.577	386.581	402.945	419.262	435.439	451.796	468.202	484.662	501.244	517.467	533.891	550.51	567.381	584.303	601.019	618.089	635.059	652.024
		2.65	0	5.69119	12.5243	20.1353	28.7038	37.9817	47.7387	58.223	69.1652	80.3862	92.3322	104.395	116.998	129.69	142.828	156.21	169.838	183.719	197.856	211.783	226.276	240.909	255.677	270.607	285.535	300.889	316.302	331.843	347.643	363.422	379.31	395	410.873	427.14	442.945	459.114	475.771	492.171	508.414	524.737	541.39	557.867	574.264	590.991	607.514	624.206	641.133
		2.7	0	5.75317	12.4861	20.0765	28.366	37.4635	47.0684	57.2337	67.9129	78.971	90.4854	102.393	114.665	127.245	140.359	153.393	166.82	180.442	194.372	208.711	223.137	237.665	252.346	267.27	282.405	297.609	312.855	328.231	343.603	359.232	375.116	390.773	406.728	422.595	438.429	454.514	470.623	486.678	502.891	519.195	535.604	552.004	568.338	584.938	601.145	617.576	634.179
		2.75	0	5.5324	12.1004	19.7049	27.7919	36.8738	46.3661	56.5066	67.0984	78.1136	89.6655	101.597	113.895	126.547	139.412	152.397	165.742	179.357	193.267	207.234	221.365	235.77	250.05	264.721	279.235	294.001	309.244	324.613	339.923	355.479	371.138	386.661	402.18	418.014	433.935	449.986	465.929	481.814	497.771	514.014	530.268	546.56	562.767	579.091	595.373	611.782	628.084
		2.8	0	5.62422	12.2028	19.5504	27.7098	36.5145	45.9091	55.8196	66.3015	77.1471	88.593	100.305	112.342	124.753	137.227	150.167	163.24	176.648	190.01	203.808	217.868	232.033	246.697	261.259	275.935	290.773	305.493	320.466	335.602	350.652	365.767	381.195	396.635	411.782	427.33	442.799	458.54	474.258	490.394	506.33	522.27	538.312	554.389	570.576	586.736	603.147	619.427
		2.85	0	5.40788	11.8633	19.1606	27.1236	35.8538	45.3478	55.177	65.3953	76.2317	87.295	98.6416	110.442	122.48	134.961	147.757	160.727	174.049	187.556	201.404	215.181	229.157	243.383	257.647	272.179	286.94	301.405	316.148	331.001	346.133	361.467	376.704	392.156	407.686	423.089	438.614	454.313	469.783	485.577	501.56	517.769	533.76	549.65	565.771	581.954	598.158	614.444
		2.9	0	5.64658	11.9757	19.3548	27.3196	35.9667	45.1743	54.9814	65.4228	76.0759	87.3633	98.9016	110.855	122.977	135.439	147.997	160.89	174.178	187.665	201.124	214.968	228.818	242.906	257.006	271.279	285.678	300.346	315.221	330.113	345.015	360.201	375.44	390.471	405.721	420.982	436.387	451.999	467.586	483.12	498.837	514.526	530.383	546.088	562.079	578.02	593.914	609.72
		2.95	0	5.50697	11.7968	18.918	26.5902	35.0836	44.0533	53.6326	63.4824	74.0753	84.8043	96.0815	107.552	119.46	131.585	144.231	156.675	169.788	182.955	196.224	209.595	223.145	236.938	250.755	264.933	279.092	293.347	307.749	322.289	336.742	351.647	366.466	381.501	396.499	411.866	427.105	442.52	457.716	473.431	488.945	504.669	520.142	535.707	551.255	566.981	582.748	598.526
		3	0	5.28967	11.5474	18.5104	26.1948	34.585	43.4617	52.8583	62.8357	73.1133	83.898	94.8494	106.129	117.889	130.026	142.314	154.485	166.948	179.704	192.663	205.786	219.17	232.706	246.357	260.133	274.408	288.707	302.846	317.244	331.65	346.023	360.655	375.438	390.207	405.109	420.209	435.562	450.783	466.041	481.309	496.462	511.829	527.23	542.561	558.209	573.748	589.214
		3.05	0	5.37691	11.5209	18.5073	26.1206	34.477	43.5183	52.9458	62.8299	73.1321	84.0069	95.0491	106.329	118.216	130.168	142.436	154.773	167.422	180.003	193.101	206.467	219.709	233.528	247.411	261.497	275.395	289.515	303.718	318.131	332.505	346.983	361.62	376.288	391.076	406.376	421.214	436.221	451.449	466.689	481.934	496.934	512.126	527.633	543.137	558.595	573.87	589.362
		3.1	0	5.19924	11.3893	18.1584	25.8353	34.0227	42.62	51.8174	61.5782	71.7011	82.1902	92.9562	104.063	115.533	127.116	138.931	151.133	163.531	176.089	189.006	202.081	215.215	228.723	242.097	255.699	269.648	283.474	297.43	311.444	325.65	339.931	354.027	368.565	383.088	397.694	412.363	427.215	442.134	456.986	472.255	487.361	502.486	517.799	532.872	548.474	563.781	579.064
		3.15	0	5.31223	11.5844	18.4976	26.1512	34.4001	43.164	52.3073	61.9346	71.9962	82.4617	93.2987	104.372	115.879	127.6	139.645	151.925	164.381	177.01	189.926	202.957	216.053	229.374	242.621	256.354	270.071	284.01	297.941	311.716	325.851	339.998	354.382	368.836	383.329	397.652	412.203	426.967	441.579	456.646	471.44	486.398	501.463	516.54	531.647	546.829	562.151	577.488
		3.2	0	5.24362	11.1976	18.1388	25.6764	33.4606	41.9623	50.8191	60.3327	70.0509	80.3103	90.9485	101.827	113.043	124.619	136.572	148.588	160.742	173.069	185.432	198.221	211.002	223.917	237.252	250.834	264.394	278.064	291.643	305.488	319.453	333.581	347.855	362.238	376.722	390.891	405.571	420.261	434.979	450.058	464.821	479.825	494.734	509.733	524.829	539.739	555.077	570.289
		3.25	0	5.24363	11.149	17.8447	25.0406	32.8426	41.285	50.3149	59.6365	69.4619	79.5506	90.1678	100.918	112.123	123.296	134.835	146.351	158.211	170.482	183.083	195.618	208.187	220.803	233.858	247.05	260.384	273.694	287.176	300.887	314.606	328.472	342.469	356.675	370.968	385.253	399.66	414.256	428.529	442.921	457.75	472.529	487.214	502.142	517.088	532.104	547.172	562.246
		3.3	0	5.10942	11.0084	17.6573	24.987	32.8515	41.025	49.867	59.0872	68.7705	78.6642	88.9075	99.4899	110.36	121.499	133.008	144.789	156.834	168.999	181.219	193.676	206.009	218.627	231.617	244.773	257.866	271.073	284.426	297.786	311.699	325.199	338.822	352.557	366.505	380.612	394.622	408.986	423.237	437.688	451.984	466.429	481.17	495.726	510.263	525.025	539.805	554.452
		3.35	0	5.0853	10.8519	17.34	24.4602	32.1198	40.303	48.9277	58.0738	67.4914	77.2914	87.4359	98.0435	108.584	119.658	130.99	142.602	154.392	166.441	178.405	190.748	203.053	215.565	228.177	240.979	253.915	266.903	280.22	293.338	306.845	320.272	333.626	347.038	360.659	374.13	388.001	402.01	415.96	430.016	444.351	458.524	472.305	486.783	500.968	515.414	529.993	544.508
		3.4	0	5.03237	10.6678	17.0989	24.3104	32.0687	40.2656	48.9495	57.9578	67.4038	77.3226	87.3586	97.7246	108.445	119.498	130.605	142.14	153.433	165.187	177.154	189.308	201.575	214.044	226.957	239.903	252.802	265.775	278.997	292.198	305.483	319.092	332.633	346.357	360.075	374.053	388.174	402.231	416.379	430.529	444.507	458.858	473.067	487.454	501.985	516.522	531.071	545.441
		3.45	0	5.08053	10.7831	17.2224	24.3446	31.992	40.1976	48.6907	57.694	67.0334	76.7431	86.7572	97.1159	107.653	118.618	129.72	141.076	152.725	164.326	176.144	188.354	200.704	213.035	225.74	238.283	250.972	263.981	276.984	290.136	303.581	317.202	330.782	344.376	358.222	372.104	386.003	400.006	414.053	428.183	442.124	456.374	470.396	484.735	498.908	513.383	527.81	542.259
		3.5	0	4.90401	10.6736	16.9351	24.1033	31.5753	39.4439	48.1339	57.0056	66.4947	76.0889	85.9897	96.1638	106.626	117.247	128.187	139.535	150.741	162.167	173.795	185.738	197.455	209.572	221.988	234.487	247.246	259.96	272.935	285.921	298.876	311.905	325.21	338.483	351.772	365.284	379.185	393.069	406.735	420.385	434.146	448.028	462.159	476.327	490.32	504.546	518.71	533.038
		3.55	0	4.82021	10.5028	16.7927	23.7047	31.0789	38.9164	47.2888	55.9471	65.1285	74.7429	84.5741	94.536	104.774	115.312	126.316	137.355	148.719	160.076	171.718	183.449	195.178	207.394	219.408	231.838	244.182	256.81	269.417	282.41	294.916	307.692	320.896	334.029	347.245	360.833	374.16	387.794	401.333	415.116	428.968	442.84	456.68	470.676	484.699	498.718	512.966	526.925
		3.6	0	4.80367	10.4346	16.6723	23.4782	30.5484	38.4759	46.8038	55.2549	64.2367	73.4878	83.0373	93.0035	103.063	113.316	123.904	134.716	145.778	157.073	168.408	179.933	191.697	203.504	215.377	227.277	239.646	251.987	264.338	277.195	289.858	302.622	315.504	328.224	341.548	354.638	368.175	381.666	395.158	408.407	421.98	435.744	449.463	463.256	477.087	490.991	505.158	519.376
		3.65	0	4.85298	10.5157	16.5797	23.4919	30.8276	38.5154	46.4811	54.847	63.764	72.974	82.6272	92.4798	102.598	113.139	123.755	134.391	145.433	156.676	167.857	179.267	190.943	202.712	214.665	226.757	239.137	251.505	264.057	276.515	289.158	301.889	314.886	328	340.74	353.894	367.001	380.199	393.611	407.103	420.425	433.676	447.323	461.11	474.814	488.48	502.289	516.152
		3.7	0	4.93242	10.4099	16.6353	23.4201	30.6239	38.1779	46.3855	54.8943	63.8816	73.0556	82.6494	92.3316	102.337	112.529	123.152	134.161	145.3	156.358	167.341	178.722	190.268	201.621	213.667	225.74	238.055	250.474	262.832	275.132	287.84	300.34	313.278	326.165	339.218	352.45	365.458	378.719	391.973	405.257	418.639	432.095	445.659	459.466	473.105	486.873	500.661	514.672
		3.75	0	4.68793	10.0339	15.9733	22.4303	29.4433	36.9885	44.9096	53.1286	61.8562	70.6761	79.903	89.3878	99.1093	109.386	119.391	129.64	140.325	151.302	162.287	173.502	184.962	196.499	208.239	220.061	231.914	243.858	255.712	267.908	280.278	292.581	304.977	317.381	330.069	342.773	355.725	368.637	381.781	394.749	407.687	421.026	434.478	447.783	461.164	474.639	488.094	501.798
		3.8	0	4.76598	10.2637	16.2614	22.8509	29.8868	37.348	45.4098	53.5891	62.1909	70.9344	80.1153	89.565	99.2006	109.329	119.613	129.952	140.713	151.743	162.846	173.928	185.197	196.855	208.523	220.133	231.886	243.895	256.03	268.418	280.857	293.187	305.787	318.315	330.794	343.606	356.481	369.278	382.185	395.269	408.358	421.556	434.774	448.073	461.351	474.724	488.049	501.407
		3.85	0	4.62379	9.94429	15.9111	22.4519	29.7358	37.325	45.2257	53.5006	62.0433	71.08	80.3083	89.7106	99.6452	109.576	119.678	130.094	140.853	151.717	162.598	173.638	184.914	196.491	207.946	219.403	231.036	242.982	254.855	266.624	278.86	291.089	303.561	315.994	328.584	341.097	353.935	366.681	379.279	392.074	404.887	418.214	431.027	444.173	457.351	470.327	483.654	496.781
		3.9	0	4.82974	10.2286	16.1056	22.4885	29.4241	36.7471	44.4865	52.7545	61.2153	69.9906	79.2125	88.5218	98.2543	108.269	118.453	128.518	139.115	149.696	160.377	171.541	182.549	193.768	205.405	216.64	228.301	239.795	251.697	263.892	276.101	288.191	300.395	312.788	325.139	337.718	350.281	363.255	375.881	389.043	402.264	415.36	428.495	441.489	454.534	467.936	481.064	494.466
		3.95	0	4.71312	10.0164	15.9674	22.4058	29.1069	36.388	44.1123	52.2354	60.5489	69.1713	78.2403	87.3299	97.0677	106.961	116.884	127.096	137.331	147.67	158.526	169.384	180.483	191.742	203.038	214.304	225.783	237.57	249.293	261.2	273.208	285.458	297.853	310.181	322.737	335.312	347.705	360.34	372.967	385.675	398.349	411.108	424.105	437.153	450.315	463.743	476.68	490.044
		4	0	4.46497	9.76243	15.6233	21.8664	28.5645	35.794	43.3873	51.2115	59.349	68.0876	77.1439	86.2321	95.5518	105.139	114.672	124.808	135.063	145.364	155.866	166.586	177.526	188.53	199.584	210.952	222.622	234.105	245.488	257.211	269.062	280.884	292.469	304.422	316.529	328.558	340.856	353.003	365.673	378.305	390.906	403.415	416.078	428.674	441.218	454.249	467.084	479.886
		4.05	0	4.50545	9.79931	15.5382	21.9566	28.7629	35.8664	43.4	51.5227	60.004	68.5767	77.2849	86.2952	95.5964	105.259	115.129	125.089	135.204	145.206	156.041	166.79	177.691	188.309	199.475	210.78	222.364	233.827	245.25	256.925	268.5	280.425	292.404	304.397	316.651	328.663	341.058	353.444	365.713	378.438	390.91	403.197	415.933	428.732	441.425	454.21	466.893	479.807
		4.1	0	4.57566	9.87862	15.5946	21.9698	28.5563	35.8473	43.3262	51.2435	59.5665	68.1781	76.8708	86.1201	95.6612	105.101	115.076	125.064	135.088	145.301	155.863	166.418	177.276	187.926	199.014	210.17	221.429	232.699	244.305	255.991	267.783	279.585	291.124	303.168	315.351	327.312	339.275	351.298	363.806	376.025	388.519	400.974	413.597	426.166	439.011	451.63	464.545	477.389
		4.15	0	4.52641	9.68008	15.2991	21.3615	27.8614	34.9161	42.1886	50.1308	58.2933	66.8479	75.6361	84.3733	93.3369	102.771	112.517	122.059	131.894	142.145	152.473	162.759	173.064	183.814	194.848	205.775	216.975	228.266	239.457	251.106	262.681	274.089	285.768	297.364	309.14	321.139	332.929	345.098	357.295	369.569	381.816	394.514	407.049	419.514	432.247	444.732	457.337	470.042
		4.2	0	4.64282	9.84398	15.5378	21.7201	28.2299	35.0945	42.5643	50.2371	58.3429	66.7053	75.3254	84.1112	93.3317	102.82	112.452	122.168	132.333	142.401	153.005	163.398	174.008	184.632	195.325	206.164	216.92	228.093	239.165	250.534	261.933	273.406	285.055	296.49	308.249	319.886	331.76	343.79	355.8	368.072	380.243	392.61	405.096	417.598	430.027	442.756	455.15	467.631
		4.25	0	4.25483	9.26682	14.6955	20.722	27.1117	34.0166	41.1356	48.5941	56.4691	64.8466	73.302	82.0946	91.1233	100.472	109.913	119.667	129.575	139.423	149.336	159.583	170.046	180.338	190.839	201.513	212.409	223.286	234.204	245.533	256.422	268.217	279.551	290.815	302.364	313.887	325.444	337.328	349.229	361.29	373.279	385.21	397.257	409.796	421.891	434.151	446.594	458.991
		4.3	0	4.44704	9.59503	15.1768	21.1482	27.5737	34.4092	41.8443	49.7264	57.6091	65.8237	74.4673	83.1797	91.9517	100.968	110.248	119.932	129.602	139.478	149.379	159.346	169.863	180.227	190.561	201.212	211.961	222.726	233.681	244.562	255.77	267.192	278.653	290.022	301.38	312.711	324.312	336.242	347.992	359.825	371.803	384.009	396.022	408.228	420.341	432.848	444.925	456.979
		4.35	0	4.42496	9.32761	15.0209	20.9196	27.4297	34.0957	41.3849	48.9911	56.9654	65.1596	73.5415	82.3424	91.1636	100.362	109.591	119.171	128.963	138.909	148.816	158.799	169.009	179.273	189.811	200.235	210.996	221.843	232.835	243.866	254.951	266.254	277.513	288.617	299.742	311.033	322.811	334.356	345.997	357.837	369.553	381.275	393.304	405.173	417.124	429.549	441.76	454.023
		4.4	0	4.36365	9.39334	14.6712	20.6609	26.9268	33.4885	40.6929	48.0468	55.6993	63.4255	71.4746	79.9925	88.5987	97.4661	106.522	115.945	125.651	135.309	145.077	154.987	165.072	175.338	185.734	196.412	207.022	217.684	228.355	239.355	250.392	261.298	272.376	283.518	294.746	305.919	317.246	328.767	340.454	352.206	363.922	375.558	387.325	399.202	410.981	422.961	434.992	446.959
		4.45	0	4.19413	9.008	14.2417	20.2061	26.5418	33.1561	40.1162	47.4773	54.9697	62.8495	70.8388	78.9175	87.327	95.9387	104.786	113.647	122.794	132.294	141.72	151.446	161.592	171.484	181.608	191.964	201.811	212.407	222.803	233.453	244.132	254.987	265.914	277.025	287.89	299.073	310.381	321.532	333.037	344.465	355.855	367.387	378.941	390.725	402.334	414.184	425.942	437.803
		4.5	0	4.22558	9.17222	14.4673	20.2782	26.4534	32.9833	39.9091	47.3316	54.8882	62.7136	70.6534	79.0129	87.4685	96.2754	105.181	114.199	123.511	133.079	142.762	152.556	162.556	172.576	182.735	193.128	203.408	213.892	224.514	235.469	246.268	257.283	268.505	279.802	290.866	302.082	313.385	325.038	336.479	348.051	359.614	371.242	382.866	394.744	406.533	418.561	430.438	442.384
		4.55	0	4.20906	9.01299	14.2738	20.2113	26.306	32.7862	39.7514	46.8821	54.2794	62.1492	70.2992	78.6032	87.0405	95.784	104.645	113.697	123.087	132.504	142.01	151.698	161.326	171.402	181.427	191.306	201.529	212.226	222.588	233.397	244.192	255.292	266.208	277.284	288.525	299.561	310.95	322.386	333.675	345.237	356.652	368.298	379.807	391.478	403.384	415.191	427.027	439.141
		4.6	0	4.26516	9.07193	14.3294	20.0317	26.1817	32.6022	39.2963	46.3856	54.0561	61.9162	69.8637	77.9735	86.4031	94.829	103.604	112.47	121.554	130.705	140.141	149.727	159.368	169.181	178.729	188.6	198.895	209.231	219.467	229.872	239.966	250.634	261.073	271.684	282.409	293.5	304.388	315.389	326.291	337.274	348.625	359.94	371.123	382.465	393.804	405.34	416.879	428.383
		4.65	0	4.19144	8.96176	14.1558	19.9892	25.9275	32.4215	39.1221	46.3561	53.9569	61.7162	69.7026	78.0382	86.5184	95.222	103.884	112.762	121.751	131.135	140.323	149.902	159.588	169.348	179.267	189.33	199.473	209.558	219.937	230.532	241.021	251.507	262.259	273.272	284.157	295.177	306.209	317.111	328.153	339.568	351.029	362.489	373.96	385.35	396.782	408.484	420.142	432.034
		4.7	0	4.02322	8.87039	14.106	19.8611	25.9925	32.3549	38.9346	45.9059	53.2739	60.9588	68.7731	76.8773	85.147	93.6109	102.214	111.117	119.997	129.135	138.429	147.83	157.53	167.148	176.969	187.159	197.197	207.205	217.581	227.792	238.224	248.773	259.392	270.23	281.177	292.305	303.358	314.56	325.906	336.961	348.091	359.343	370.614	382.127	393.5	404.86	416.193	427.747
		4.75	0	4.09515	8.53489	13.7553	19.4192	25.329	31.5474	38.2057	45.1871	52.5318	59.755	67.6445	75.7047	83.7459	92.0756	100.967	109.474	118.41	127.528	136.83	146.365	156.019	165.7	175.309	185.138	195.459	205.501	215.868	226.056	236.648	247.235	257.805	268.474	279.249	290.075	300.941	311.708	322.842	333.906	344.913	356.12	367.434	378.693	389.942	401.311	412.471	424.005
		4.8	0	4.08509	8.69169	13.7942	19.238	25.0541	31.1893	37.6909	44.4885	51.5614	58.9503	66.5925	74.4189	82.553	90.8133	99.2454	108.099	116.875	125.671	134.851	144.027	153.343	162.939	172.661	182.278	192.071	202.063	212.027	222.058	232.395	242.647	252.864	263.431	273.984	284.336	294.977	305.959	316.702	327.551	338.361	349.372	360.702	371.877	383.175	394.426	405.679	417.054
		4.85	0	4.08118	8.67645	13.8307	19.2431	25.1651	31.2456	37.8371	44.4902	51.2668	58.5932	66.1988	73.8544	81.9292	90.327	98.808	107.632	116.389	125.154	134.192	143.588	152.743	162.334	171.845	181.428	191.132	201.034	210.794	220.863	230.988	241.142	251.365	261.707	272.168	282.56	292.937	303.313	314.035	324.761	335.609	346.644	357.48	368.572	379.67	390.937	402.31	413.562
		4.9	0	3.95776	8.59194	13.6034	18.8727	24.5664	30.8234	37.341	44.0136	51.0111	58.0968	65.4598	73.126	81.1321	89.2269	97.4911	105.934	114.224	122.892	131.559	140.469	149.594	158.94	168.588	178.124	187.872	197.597	207.441	217.41	227.367	237.291	247.45	257.987	268.228	278.658	289.118	299.911	310.716	321.418	332.198	342.962	353.786	364.732	375.701	386.852	398.079	409.096
		4.95	0	4.022	8.46877	13.6197	19.1525	25.0033	31.0904	37.6917	44.6635	51.6947	59.0737	66.4577	73.9367	81.9503	90.1085	98.4817	107.027	115.775	124.425	133.306	142.423	151.71	160.923	170.191	179.708	189.483	199.113	208.761	218.818	228.59	238.689	248.857	259.197	269.439	279.671	290.258	300.757	311.57	322.536	333.542	344.184	355.006	365.986	376.967	388.176	399.308	410.445
		5	0	3.9589	8.55117	13.5373	18.9015	24.6366	30.6449	37.0758	43.7695	50.6694	57.8944	65.3569	72.7305	80.4655	88.394	96.6498	104.852	113.302	121.975	130.814	139.845	149.063	158.402	167.621	177.194	186.79	196.372	205.893	215.512	225.303	235.082	245.174	254.94	265.16	275.314	285.519	295.809	306.165	316.983	327.779	338.403	349.162	359.925	370.55	381.306	392.057	403.208
		5.05	0	4.11336	8.49316	13.3078	18.695	24.19	30.119	36.4189	42.8187	49.6843	56.594	63.9383	71.5766	79.3467	87.2435	95.4254	103.866	112.383	121.055	129.937	139.007	147.998	157.122	166.366	175.81	185.269	194.965	204.564	214.113	223.862	233.701	243.536	253.467	263.661	273.503	283.696	293.787	304.043	314.466	324.679	335.365	346.247	356.661	367.467	378.179	388.901	400.026
		5.1	0	4.03083	8.50495	13.3133	18.4155	24.0784	29.9363	36.1792	42.5496	49.4565	56.4462	63.9073	71.3926	79.0066	86.7951	94.8664	103.019	111.24	119.872	128.477	137.442	146.24	155.194	164.202	173.563	182.709	192.05	201.788	211.437	221.109	231.064	241.03	250.992	260.879	270.791	280.972	291.092	301.317	311.471	321.599	332.02	342.311	352.674	363.125	373.756	384.23	394.964
		5.15	0	3.90837	8.29421	13.2153	18.467	23.9839	30.0473	36.1352	42.7322	49.5479	56.6832	64.0173	71.4618	79.2391	87.0608	95.1659	103.289	111.555	120.027	128.826	137.854	147.013	156.02	165.246	174.431	183.813	193.382	202.827	212.424	222.217	231.996	242.156	252.13	261.849	272.006	282.039	292.32	302.671	312.924	323.356	333.923	344.193	354.788	365.224	375.754	386.514	397.249
		5.2	0	3.87642	8.25682	13.0832	18.293	23.9491	29.8712	36.075	42.6251	49.4646	56.288	63.6331	71.0023	78.5958	86.2662	94.0878	102.11	110.402	118.58	127.152	135.821	144.577	153.449	162.412	171.557	180.81	189.981	199.565	209.077	218.747	228.289	238.258	248.166	258.035	267.923	278.07	288.436	298.533	308.979	319.363	329.567	339.959	350.363	360.675	371.132	381.722	392.591
		5.25	0	3.96464	8.32252	13.0149	18.2392	23.756	29.6675	35.8127	42.05	48.6394	55.6177	62.7692	70.109	77.6769	85.3545	93.2103	100.955	109.15	117.507	125.802	134.295	143.157	152.008	160.929	169.937	178.863	187.974	197.161	206.476	215.726	225.175	234.678	244.322	254.091	264.073	273.829	283.737	293.844	303.783	313.869	323.757	333.767	343.877	353.989	364.198	374.532	385.087
		5.3	0	3.73529	8.00234	12.6704	17.7354	23.0618	28.6637	34.7505	40.9975	47.5062	54.2623	61.0944	68.1397	75.7509	83.4304	91.0555	99.0287	107.054	115.213	123.64	132.07	140.723	149.63	158.258	167.346	176.39	185.502	194.656	203.762	213.149	222.85	232.386	241.902	251.656	261.668	271.595	281.505	291.259	301.044	310.839	320.846	330.583	340.52	350.769	360.846	371.169	381.684
		5.35	0	3.9217	8.29023	12.9879	18.1354	23.6701	29.4781	35.2568	41.4509	48.14	55.1485	62.1289	69.4268	76.9411	84.5108	92.3749	100.276	108.364	116.684	124.99	133.342	141.979	150.722	159.552	168.369	177.58	186.653	195.85	205.351	214.707	224.09	233.662	243.489	253.183	263.113	273.004	282.997	292.78	302.92	312.906	322.971	333.165	343.353	353.716	364.07	374.479	384.896
		5.4	0	3.85381	8.02511	12.6362	17.8352	23.371	29.0662	34.9999	41.4126	47.9753	54.9138	61.7738	69.0683	76.1967	83.5995	91.4174	99.3203	107.376	115.521	123.902	132.258	140.835	149.286	157.906	166.711	175.657	184.59	193.577	203.24	212.64	221.914	231.238	241.034	250.885	260.592	270.222	280.075	290.041	300.082	309.983	320.112	330.216	340.269	350.502	360.835	371.224	381.61
		5.45	0	3.73467	7.99217	12.7063	17.8147	23.1907	28.8489	34.7168	40.7966	47.3091	53.8628	60.4616	67.5146	74.7466	82.0776	89.7424	97.6054	105.373	113.57	121.734	130.154	138.384	146.914	155.722	164.627	173.258	182.417	191.324	200.613	209.521	218.814	227.977	237.297	247.038	256.603	266.083	275.571	285.131	294.833	304.571	314.469	324.377	334.595	344.58	354.889	364.929	375.026
		5.5	0	3.58424	7.73669	12.1616	17.1609	22.3643	27.9887	33.8028	39.833	46.1551	52.6944	59.4328	66.4284	73.4954	80.949	88.2308	95.9363	103.644	111.587	119.817	127.989	136.263	144.647	153.338	162.044	170.852	179.627	188.502	197.327	206.395	215.721	224.954	234.069	243.502	253.001	262.587	272.141	281.9	291.3	300.797	310.519	320.411	330.212	340.13	350.189	360.346	370.664
		5.55	0	3.83531	8.09833	12.9235	17.7736	23.1845	28.7442	34.6428	40.8593	47.4429	53.9132	60.7287	67.712	75.1108	82.5722	89.9894	97.5748	105.358	113.306	121.427	129.651	137.759	146.033	154.43	163.319	172.152	181.123	190.042	198.886	208.062	217.34	226.23	235.554	244.609	253.938	263.247	272.862	282.426	292.1	302.184	311.977	321.905	331.905	341.894	352.191	362.279	372.226
		5.6	0	3.7581	7.92265	12.4909	17.267	22.5461	28.2448	34.0124	40.214	46.4471	53.11	59.7805	66.7848	73.9747	81.0817	88.6112	96.1235	103.606	111.569	119.767	128.013	136.321	144.641	153.222	161.953	170.599	179.423	187.846	196.65	205.486	214.316	223.074	232.386	241.537	251.049	260.169	269.445	279.097	288.906	298.535	308.151	318	327.695	337.555	347.429	357.335	367.069
		5.65	0	3.79339	7.95512	12.5443	17.2786	22.4444	27.96	33.5851	39.5963	45.9473	52.5357	59.2941	66.4993	73.7058	80.886	88.5668	96.0887	103.667	111.706	119.968	127.857	135.95	144.256	153.07	161.662	170.242	178.859	187.748	196.764	205.908	215.214	224.511	233.665	243.038	252.314	261.82	271.471	281.227	291.066	300.886	310.463	320.449	330.052	339.965	349.909	359.97	369.851
		5.7	0	3.68649	7.92709	12.5752	17.5475	22.6934	27.9987	33.7274	39.816	45.9485	52.3916	59.0784	65.9482	73.0974	80.269	87.5411	94.7854	102.496	110.294	118.213	126.201	134.284	142.672	151.014	159.493	168.102	176.888	185.675	194.344	203.332	212.274	221.534	230.737	240.084	249.213	258.635	268.172	277.641	287.316	296.626	306.182	315.675	325.361	335.274	345.101	355.348	365.155
		5.75	0	3.62866	7.6064	11.9713	16.6189	21.8627	27.1793	32.9138	38.583	44.7488	50.9804	57.6255	64.4416	71.5432	78.7194	85.888	93.402	100.753	108.563	116.298	124.043	132.125	140.442	148.554	156.91	165.643	174.004	182.576	191.242	199.898	208.753	217.73	226.622	235.772	245.071	254.379	263.35	273.045	282.411	292.132	301.444	311.066	320.697	330.302	340.146	349.694	359.724
		5.8	0	3.64759	7.8176	12.2814	17.0989	22.233	27.6361	33.3529	39.2351	45.3673	51.6979	58.2713	64.9009	71.8881	78.9923	86.2473	93.7435	101.176	108.994	116.789	124.521	132.542	140.802	148.952	157.467	166.103	174.663	183.278	192.226	200.817	209.89	218.807	227.998	237.283	246.358	255.571	264.65	273.906	283.356	292.697	302.409	312.048	321.703	331.241	340.9	350.885	360.465
		5.85	0	3.8441	7.89545	12.3538	17.0091	22.2074	27.5859	33.1575	39.093	45.1497	51.4476	57.8389	64.4592	70.9594	78.1819	85.4943	93.1042	100.643	108.41	115.963	123.782	131.877	140.061	148.318	156.451	164.624	173.242	182.02	190.606	199.426	208.271	216.977	225.774	234.882	243.979	253.286	262.501	271.754	281.11	290.449	299.914	309.421	319.104	328.697	338.324	348.171	357.77
		5.9	0	3.61572	7.60318	11.9652	16.5935	21.6646	26.993	32.4571	38.4213	44.485	50.6789	57.1021	63.7924	70.3653	77.2408	84.369	91.4626	98.9501	106.46	114.221	121.564	129.619	137.614	145.534	153.696	162.087	170.466	178.677	187.13	195.649	204.454	213.283	222.229	230.957	239.857	248.706	257.905	266.926	276.235	285.66	295.08	304.26	313.773	323.102	332.481	342.276	351.622
		5.95	0	3.6524	7.67816	12.1675	16.6612	21.6702	26.8255	32.3323	38.2062	44.269	50.4748	56.7955	63.4991	70.3285	77.1448	84.2034	91.3336	98.5998	105.884	113.322	120.79	128.593	136.613	144.741	152.747	160.954	169.245	177.789	186.219	194.886	203.699	212.161	220.833	229.656	238.616	247.508	256.41	265.558	274.48	283.89	293.205	302.311	311.658	320.967	330.441	339.743	349.157
		6	0	3.54271	7.65516	12.0943	16.6913	21.5954	26.7303	32.4219	38.09	44.0519	50.1797	56.3559	62.9067	69.5744	76.2664	83.1476	90.5297	97.9327	105.325	112.833	120.529	128.536	136.561	144.487	152.622	160.824	168.993	177.069	185.356	193.81	202.295	210.862	219.644	228.365	237.134	245.982	255.154	264.194	273.273	282.39	291.667	301.132	310.221	319.488	328.996	338.444	348.002
		6.05	0	3.59745	7.67005	11.9465	16.4294	21.0666	26.0708	31.4647	36.9996	42.7401	48.8166	55.2348	61.5205	67.9296	74.9141	81.9064	88.8806	96.0201	103.435	110.986	118.37	126.215	134.153	141.967	149.986	158.109	166.045	174.068	182.581	191.016	199.557	208.172	216.578	225.224	234.009	242.706	251.642	260.398	269.332	278.468	287.657	297.298	306.647	316.066	325.366	334.731	344.214
		6.1	0	3.49062	7.56243	11.8833	16.5189	21.5582	26.7609	32.1448	37.8622	43.7713	49.8792	56.1223	62.4609	69.2188	75.884	82.8676	90.0783	97.2732	104.709	112.119	119.677	127.232	134.863	142.69	150.673	158.461	166.487	174.466	182.739	191.238	199.656	208.189	216.443	225.158	233.76	242.532	251.287	260.452	269.343	278.622	287.925	297.186	306.206	315.41	324.726	334.269	343.743
		6.15	0	3.50166	7.35822	11.6356	16.0946	20.9833	25.9038	31.2846	36.9428	42.6047	48.796	54.9708	61.2678	67.7183	74.2639	80.9621	88.1509	95.0894	102.294	109.875	117.45	125.196	132.912	140.757	148.929	157.008	164.921	172.964	181.423	189.552	197.749	206.085	214.458	222.872	231.339	239.815	248.278	256.982	265.755	274.513	283.54	292.623	301.663	310.491	319.606	328.546	337.594
		6.2	0	3.48833	7.29361	11.6989	16.1258	21.0735	25.9584	31.2265	36.7695	42.5729	48.4831	54.6561	60.8543	67.1808	73.8119	80.5517	87.4728	94.4937	101.618	108.918	116.569	124.071	131.909	139.569	147.284	155.223	163.451	171.472	179.638	188.202	196.46	204.889	213.489	221.616	230.172	239.051	247.792	256.442	265.17	274.016	282.789	291.74	301.084	310.165	319.594	328.764	338.094
		6.25	0	3.5652	7.57753	11.7002	16.3105	20.9625	26.0917	31.6151	36.9993	42.7503	48.6945	54.9512	61.2828	67.696	74.4686	81.1582	87.9184	94.9107	101.986	109.334	116.693	124.136	131.846	139.729	147.587	155.457	163.311	171.407	179.743	188.087	196.717	205.321	213.841	222.302	230.873	239.606	248.324	257.27	266.247	275.095	283.96	293.068	301.98	311.115	320.455	329.479	338.605
		6.3	0	3.54123	7.58889	11.7323	16.2338	21.0531	26.0102	31.3193	36.7006	42.4229	48.1935	54.143	60.2887	66.7104	73.1125	79.9371	87.0157	94.2181	101.288	108.509	115.705	123.173	130.865	138.513	146.3	154.345	162.304	170.543	178.681	186.886	195.142	203.542	211.933	220.498	229.05	237.671	246.331	255.054	263.643	272.237	281.035	289.874	298.852	308.07	317.286	326.169	335.415
		6.35	0	3.36012	7.06932	11.1108	15.6361	20.3707	24.9658	30.0604	35.4071	41.1605	46.9027	52.7467	59.0795	65.3498	71.7582	78.4528	85.4049	92.324	99.3179	106.432	113.664	121.158	128.531	136.159	143.846	151.531	159.161	167.099	174.942	182.906	191.035	199.185	207.124	215.319	223.635	232.39	240.764	249.362	257.984	266.579	275.418	284.116	293.101	302.228	311.093	320.126	329.213
		6.4	0	3.40932	7.2373	11.3348	15.6901	20.4123	25.1968	30.4978	35.8808	41.6296	47.5491	53.6534	60.0429	66.363	73.1607	79.9887	86.7908	93.7203	100.904	108.087	115.502	122.866	130.524	138.268	146.009	153.537	161.739	169.744	177.606	186.02	194.365	202.63	210.744	219.069	227.439	235.737	244.302	252.919	261.542	270.315	279.27	288.214	297.022	306.125	315.39	324.441	333.512
		6.45	0	3.45532	7.28615	11.5282	15.912	20.6413	25.6328	30.9966	36.5145	42.0779	47.7038	53.9262	59.9872	66.3518	72.9146	79.422	86.1406	93.0931	100.015	107.162	114.676	122.082	129.327	137.038	144.564	152.224	160.228	168.065	175.958	184.034	192.163	200.502	208.852	217.008	225.256	233.754	242.537	250.982	259.693	268.084	276.758	285.395	294.235	303.167	312.27	321.386	330.439
		6.5	0	3.22587	7.00351	11.3338	15.7555	20.3824	25.2747	30.3968	35.7062	41.256	46.9718	53.1035	59.1739	65.4106	71.7819	78.5014	85.2019	91.8725	98.8304	106.036	113.163	120.422	127.887	135.455	142.935	150.448	157.831	165.663	173.57	181.615	189.532	197.541	205.681	213.743	222.185	230.707	239.333	247.708	256.177	264.811	273.68	282.347	291.001	299.855	308.835	317.815	326.703
		6.55	0	3.5026	7.16948	11.0712	15.4103	19.9966	25.0043	30.1705	35.5103	41.0596	46.7213	52.6263	58.6916	64.8682	71.2431	77.9736	84.7181	91.7017	98.6846	105.548	112.684	119.767	126.925	134.274	142.089	149.733	157.347	165.105	172.756	180.541	188.699	196.794	204.789	212.963	221.321	229.65	238.022	246.466	254.778	263.373	271.863	280.553	289.271	298.035	307.058	315.946	325.037
		6.6	0	3.24824	6.97773	11.0171	15.5451	20.0723	25.0092	30.0343	35.4043	40.9345	46.639	52.5334	58.4985	64.576	70.6947	77.1953	83.9769	90.645	97.7143	104.719	111.855	118.971	126.207	133.386	140.797	148.433	155.982	163.829	171.618	179.35	187.306	195.226	203.13	211.597	220.052	228.213	236.585	245.158	253.551	261.908	270.285	278.869	287.22	295.781	304.318	312.819	321.473
		6.65	0	3.47329	7.22963	11.3696	15.5503	20.108	24.7577	30.022	35.1607	40.5552	46.2219	52.1937	58.3121	64.3432	70.6424	77.1783	83.7783	90.3308	97.0911	103.917	111	118.284	125.527	132.789	140.11	147.453	154.717	162.334	169.883	177.486	185.335	193.453	201.368	209.266	217.419	225.33	233.342	241.604	249.945	258.316	266.713	275.241	283.823	292.395	300.952	309.695	318.155
		6.7	0	3.4325	7.04991	10.9215	15.245	19.8572	24.8199	29.8489	35.151	40.4958	46.0226	51.7761	57.6628	63.6632	69.9333	76.3059	82.721	89.4755	96.0225	103.181	109.927	117.106	124.352	131.81	139.044	146.522	153.912	161.762	169.443	176.647	184.414	192.39	200.312	208.415	216.482	224.884	232.875	241.176	249.657	257.727	266.009	274.169	282.635	291.1	299.736	308.491	317.257
		6.75	0	3.34524	6.93177	11.0096	15.3792	19.9282	24.7496	29.7669	34.8757	40.3479	46.03	51.6982	57.736	63.8938	70.0936	76.6953	83.2122	89.8352	96.4195	103.265	110.123	117.132	124.166	131.326	138.614	145.957	153.263	160.574	168.091	175.769	183.412	191.216	199.109	207.069	215.106	223.297	231.56	239.749	247.869	256.461	264.756	273.125	281.576	290.029	298.576	307.053	315.673
		6.8	0	3.17795	6.70844	10.6015	14.7068	19.0045	23.6913	28.4305	33.4821	38.6422	44.0906	49.9181	55.7556	61.6577	67.5273	73.7659	79.8749	86.469	92.9529	99.8252	106.73	113.363	120.46	127.537	134.687	141.875	149.012	156.596	164.144	171.867	179.502	187.127	194.993	203.068	210.802	218.696	226.669	234.476	242.519	250.523	258.868	267.042	275.304	283.387	291.633	299.921	308.535
		6.85	0	3.25823	6.79648	10.7693	15.0926	19.58	24.3956	29.3347	34.385	39.6581	45.3222	51.1192	57.0973	63.255	69.3405	75.7849	82.0919	88.765	95.4238	102.145	108.95	116.033	123.239	130.319	137.663	145.006	152.395	159.732	167.396	175.145	182.734	190.378	198.337	206.537	214.283	222.305	230.36	238.693	246.923	255.429	263.947	272.427	280.619	289.093	297.53	305.877	314.361
		6.9	0	3.35155	6.919	10.8758	14.807	19.1931	23.7147	28.6705	33.5347	38.858	44.2589	49.8923	55.6586	61.4789	67.7845	74.031	80.5416	87.1698	93.8139	100.544	107.27	114.013	121.096	127.911	134.932	142.395	149.789	157.245	164.571	171.854	179.669	187.279	195.025	202.725	210.307	218.232	226.207	234.106	242.262	250.393	258.531	266.844	274.9	283.054	291.571	299.893	308.245
		6.95	0	3.27334	6.68569	10.5624	14.797	19.1556	23.9615	28.5726	33.7484	38.7656	44.2325	49.8819	55.5943	61.47	67.4364	73.3904	79.6346	86.0059	92.612	99.2688	105.825	112.502	119.636	126.72	133.823	141.241	148.416	155.594	163.15	170.364	178.153	185.762	193.732	201.398	209.146	216.781	224.398	232.581	240.544	248.638	256.623	264.842	272.886	281.182	289.282	297.368	305.777
		7	0	3.37165	7.06806	10.9816	15.0262	19.4698	23.9717	28.7457	33.6506	38.9053	44.3503	49.842	55.7602	61.5073	67.5019	73.7503	79.9718	86.5778	93.057	99.7101	106.387	113.259	120.102	127.064	133.966	141.046	148.009	155.314	162.804	170.243	177.596	184.998	192.655	200.167	207.748	215.526	223.233	231.192	239.082	247.297	255.45	263.65	271.692	279.725	288.183	296.341	304.531
		7.05	0	3.30778	7.10025	10.8845	14.9785	19.5476	24.1552	28.9945	34.1446	39.3972	44.6466	50.3004	55.84	61.8354	67.8466	74.1315	80.5792	87.3094	94.0021	100.589	107.459	114.238	121.116	128.009	135.141	142.456	149.847	157.055	164.49	171.963	179.884	187.46	195.007	202.651	210.397	218.257	226.048	234.325	242.363	250.203	258.316	266.596	274.948	283.347	291.587	300.16	308.369
		7.1	0	3.19132	6.66328	10.5861	14.5863	18.8789	23.5685	28.2842	33.181	38.3246	43.6117	49.1462	54.6848	60.5695	66.3408	72.3501	78.6349	85.0758	91.728	98.2047	104.928	111.765	118.785	125.606	132.753	140.033	147.213	154.482	161.657	168.987	176.397	183.911	191.814	199.418	207.336	214.998	222.718	230.359	238.303	246.217	254.181	262.228	270.009	277.946	285.922	294.04	302.249
		7.15	0	3.29435	6.73956	10.5157	14.6257	19.1677	23.7314	28.6351	33.5057	38.5997	43.9459	49.3659	54.8558	60.6837	66.678	72.9055	78.7673	85.0257	91.2896	97.6742	104.194	110.837	117.411	124.137	130.924	137.926	145.09	152.089	159.212	166.426	174.031	181.398	188.961	196.479	203.946	211.767	219.323	226.976	234.81	242.897	251.03	259.042	267.014	275.129	283.182	291.391	299.637
		7.2	0	3.01625	6.51378	10.2922	14.52	18.8092	23.3573	28.0573	33.0689	38.337	43.6949	49.1933	54.8413	60.7242	66.743	72.6674	78.6801	84.9353	91.288	97.5333	103.903	110.68	117.452	124.29	131.359	138.137	145.127	152.211	159.363	166.521	173.679	180.896	188.338	195.799	203.195	210.826	218.305	225.887	233.712	241.426	249.22	256.894	264.626	272.373	280.222	288.204	296.193
		7.25	0	3.11365	6.65711	10.4797	14.2727	18.4291	23.0178	27.752	32.6258	37.6572	42.8574	48.2555	53.7637	59.4077	65.2815	71.0356	77.1048	83.2685	89.672	96.202	102.822	109.585	116.048	122.97	129.872	136.909	143.95	150.915	157.945	165.107	172.378	179.871	187.366	194.913	202.538	210.234	217.959	225.677	233.465	241.31	249.254	257.215	265.291	273.293	281.312	289.371	297.501
		7.3	0	3.01856	6.45617	10.4158	14.518	18.7564	23.2839	27.9014	33.0744	38.2172	43.6022	49.1537	54.8389	60.5779	66.5181	72.4332	78.6686	84.7143	90.9376	97.4435	104.007	110.662	117.261	123.945	130.833	137.7	144.892	152.072	159.288	166.653	173.978	181.112	188.396	195.974	203.712	211.42	219.099	226.829	234.539	242.383	250.428	258.205	266.024	274.055	281.958	290.135	298.098
		7.35	0	3.25003	6.7474	10.522	14.2481	18.4581	22.7887	27.436	32.2777	37.25	42.3548	47.6624	53.0239	58.712	64.6332	70.4748	76.5758	82.8208	88.8813	95.2883	101.571	107.987	114.683	121.362	128.302	135.303	142.103	149.145	156.161	163.215	170.555	177.962	185.455	192.743	200.143	207.869	215.466	222.748	230.233	238.293	246.056	253.988	261.918	269.865	277.677	285.545	293.467
		7.4	0	3.09566	6.33882	10.1497	14.2036	18.3455	22.7625	27.5298	32.4265	37.399	42.5953	47.995	53.5482	59.1323	64.849	70.7098	76.7597	82.9822	89.0986	95.2965	101.695	108.022	114.526	121.275	127.993	134.619	141.371	148.333	155.403	162.632	169.911	177.13	184.183	191.514	198.784	206.207	213.847	221.511	229.098	236.845	244.47	252.194	260.175	268.135	276.081	284.106	292.149
		7.45	0	2.95443	6.29457	10.1108	13.969	18.2763	22.7882	27.3808	32.2029	37.3002	42.5596	47.7814	53.209	58.6745	64.472	70.2591	76.1618	82.1974	88.4166	94.4963	101.12	107.884	114.298	120.813	127.616	134.576	141.345	148.262	155.139	162.19	168.906	176.013	183.267	190.521	198.011	205.482	212.845	220.181	227.712	235.455	243.181	251.085	258.811	266.47	274.196	282.209	290.178
		7.5	0	2.91866	6.23297	9.70506	13.5988	17.8437	22.1093	26.7432	31.6297	36.5991	41.6059	46.9029	52.2861	57.8897	63.5093	69.184	74.9289	81.1454	87.2066	93.4864	99.8045	106.324	112.845	119.405	125.836	132.546	139.411	146.341	153.135	159.972	167.06	174.261	181.559	188.88	195.93	203.13	210.603	218.02	225.326	232.542	239.886	247.377	254.874	262.699	270.292	277.759	285.204
		7.55	0	3.09068	6.60662	10.2231	14.0306	18.0927	22.5094	27.1182	31.8803	36.6037	41.7422	47.0307	52.1581	57.7031	62.9937	68.6924	74.5394	80.6276	86.6048	92.6499	99.1463	105.57	111.904	118.303	125.074	131.907	138.733	145.644	152.811	160.058	167.103	174.33	181.475	188.727	196.183	203.719	211.152	218.81	226.406	234.167	241.842	249.256	257.193	264.9	272.834	280.42	288.4
		7.6	0	3.11241	6.5978	10.4136	14.4335	18.5596	22.9765	27.5884	32.2124	37.1986	42.1395	47.2765	52.6943	57.949	63.693	69.4208	75.2595	81.0742	87.12	93.0506	99.1211	105.484	112.134	118.596	125.117	131.77	138.317	145.334	151.989	158.733	165.545	172.567	179.625	186.839	194.018	201.321	208.714	216.062	223.42	231.082	238.536	246.045	253.545	260.977	268.423	276.128	283.85
		7.65	0	3.09343	6.44049	10.1553	14.0592	18.1395	22.3946	26.8867	31.5989	36.4566	41.596	46.7899	52.2287	57.7125	63.0515	68.6644	74.5206	80.6399	87.0566	93.2169	99.4518	106.07	112.516	118.913	125.415	132.258	138.99	145.989	152.722	159.598	166.76	174.133	181.334	188.518	196.073	203.423	210.747	218.142	225.467	233.016	240.338	247.995	255.751	263.219	270.859	278.578	286.278
		7.7	0	3.17445	6.71199	10.1658	14.0441	17.8807	22.1055	26.5111	31.1326	35.5922	40.6046	45.4598	50.7162	55.7892	61.3236	66.8746	72.6049	78.5686	84.3208	90.3346	96.38	102.61	108.987	115.451	121.826	128.637	135.316	142.045	148.623	155.527	162.595	169.214	176.393	183.119	190.012	197.114	204.337	211.665	218.847	226.015	233.097	240.8	248.35	255.57	263.075	270.524	278.163
		7.75	0	3.13513	6.4237	10.0285	13.9337	17.9859	22.3708	26.8582	31.5435	36.3634	41.3007	46.4543	51.7074	57.2245	62.8515	68.4716	73.9714	79.6231	85.5611	91.3979	97.6168	103.74	110.176	116.598	123.51	130.04	136.603	143.216	149.849	156.699	163.55	170.3	177.484	184.5	191.752	198.918	206.1	213.425	220.788	228.053	235.279	242.731	250.16	257.551	265.036	272.483	280.287
		7.8	0	2.8008	6.11745	9.76328	13.6145	17.4268	21.6382	25.9876	30.433	35.1973	40.3302	45.371	50.6203	56.1136	61.427	66.9946	72.7981	78.6469	84.8563	90.9588	97.0567	103.235	109.682	116.074	122.541	129.072	135.584	142.176	149.037	155.669	162.388	169.357	176.492	183.377	190.444	197.646	204.914	212.063	219.432	226.781	234.303	241.664	249.17	256.877	264.487	272.025	279.244
		7.85	0	2.90599	6.22982	9.8601	13.687	17.7239	21.8805	26.2309	30.8351	35.4843	40.3851	45.3902	50.3254	55.3754	60.812	66.2726	71.9277	77.6851	83.4238	89.4996	95.561	101.663	107.663	114.086	120.494	127.019	133.629	140.283	146.787	153.463	160.084	167.005	174.171	181.366	188.456	195.499	202.643	209.972	217.18	224.73	232.026	239.801	247.273	254.832	262.363	269.945	277.289
		7.9	0	2.86297	6.16424	9.64147	13.3636	17.4718	21.5121	25.9827	30.5089	35.1215	40.1312	45.139	50.315	55.5285	60.8385	66.4094	71.925	77.8175	83.883	89.8927	95.9619	102.115	108.617	115.071	121.329	127.592	134.128	140.718	147.498	154.163	160.81	167.868	174.721	181.511	188.569	195.604	202.532	209.848	217.014	224.132	231.407	238.435	245.713	253.046	260.56	267.987	275.355
		7.95	0	3.01592	6.31684	9.78038	13.617	17.7157	21.9638	26.2715	30.8929	35.6437	40.7698	45.8554	51.1118	56.4705	62.0377	67.7748	73.3713	79.1453	84.9932	90.9799	97.0632	103.232	109.598	115.992	122.421	129.101	135.43	142.019	148.605	155.172	161.861	168.787	175.807	182.827	189.973	197.051	204.188	211.239	218.566	225.817	233.048	240.204	247.391	254.916	262.768	269.988	277.588
		8	0	3.08885	6.21162	9.70501	13.3329	17.2112	21.4675	25.7794	30.2027	34.8961	39.8813	44.7492	49.752	55.0733	60.6624	66.077	71.3595	76.9177	82.8416	88.9077	94.8629	100.841	107.278	113.458	119.457	126.072	132.466	139.141	145.424	151.841	158.571	165.236	172.017	178.68	185.362	192.241	199.192	206.296	213.531	220.745	228.228	235.625	243.011	250.517	258.014	265.563	272.968
[truncated: 1,954 more columns]
